# Supplementary material for: MYB Transcription Factors Negatively Regulate StL3OH in Salt Stress Response of Schizonepeta tenuifolia
Source: Plants (Basel). 2026 May 12;15(10):1469. doi: 10.3390/plants15101469 (PMC13210802; doi:10.3390/plants15101469)
Supplement: Supplementary file 1 [file plants-15-01469-s001.zip]

Archive with 2 entries (2 files):
- Figure S8.jpg
- plants-4288059-Supplementary materials0430.pdf
